# Supplementary material for: Acute and chronic effects of plyometric exercise performed with hypoxia on post-activation performance enhancement (PAPE)
Source: PLoS One. 2025 Oct 27;20(10):e0335247. doi: 10.1371/journal.pone.0335247 (PMC12558450; doi:10.1371/journal.pone.0335247)
Supplement: S1 File — (XLSX) [file pone.0335247.s001.xlsx]

## Sheet: PAPE data
Participant no	group	Age	gender	Body_height	Pre_Body_weight	Pre_PAP_NRM_baseline1_DJ_RPE	Pre_PAP_NRM_baseline1_DJ_SPO2	Pre_PAP_NRM_baseline1_DJ_HR	Pre_PAP_NRM_baseline1_DJ_CT	Pre_PAP_NRM_baseline1_DJ_FT	Pre_PAP_NRM_baseline1_DJ_Jheight	Pre_PAP_NRM_baseline1_DJ_RSI	Pre_PAP_NRM_baseline1_DJ_Power	Pre_PAP_NRM_baseline2_DJ_RPE	Pre_PAP_NRM_baseline2_DJ_SPO2	Pre_PAP_NRM_baseline2_DJ_HR	Pre_PAP_NRM_baseline2_DJ_CT	Pre_PAP_NRM_baseline2_DJ_FT	Pre_PAP_NRM_baseline2_DJ_height	Pre_PAP_NRM_baseline2_DJ_RSI	Pre_PAP_NRM_baseline2_DJ_Power	Pre_PAP_NRM_5min_Rest_SPO2	Pre_PAP_NRM_5min_Rest_HR	Pre_PAP_NRM_1min_rest_SPO2	Pre_PAP_NRM_1min_rest_HR	Pre_PAP_NRM_2min_DJ_RPE	Pre_PAP_NRM_2min_DJ_SPO2	Pre_PAP_NRM_2min_DJ_HR	Pre_PAP_NRM_2min_DJ_CT	Pre_PAP_NRM_2min_DJ_FT	Pre_PAP_NRM_2min_DJ_Jheight	Pre_PAP_NRM_2min_DJ_RSI	Pre_PAP_NRM_2min_DJ_power	Pre_PAP_NRM_3min_rest_SPO2	Pre_PAP_NRM_3min_rest_HR	Pre_PAP_NRM_4min_DJ_RPE	Pre_PAP_NRM_4min_DJ_SPO2	Pre_PAP_NRM_4min_DJ_HR	Pre_PAP_NRM_4min_DJ_CT	Pre_PAP_NRM_4min_DJ_FT	Pre_PAP_NRM_4min_DJ_Jheight	Pre_PAP_NRM_4min_DJ_RSI	Pre_PAP_NRM_4min_DJ_power	V54	Pre_PAP_HYPO_baseline1_DJ_RPE	Pre_PAP_HYPO_baseline1_DJ_SPO2	Pre_PAP_HYPO_baseline1_DJ_HR	Pre_PAP_HYPO_baseline1_DJ_CT	Pre_PAP_HYPO_baseline1_DJ_FT
H1	1	21	2	180.5	69.7	11	98	85	256	488	29.2	1.1	2888.6	11	97	96	230	495	30.1	1.3	2939.8	96.8	66.4	97	115	11	98	83	226	504	31.1	1.4	3006.7	98	68	11	98	94	247	508	31.6	1.3	3036.9	#NULL!	11	98	73	268	493
T2	1	19	2	175	68.5	9	97	94	277	480	28.3	1	2830.9	10	97	82	294	512	32.1	1.1	3067.2	96.6	59.4	98	113	10	98	82	282	524	33.7	1.2	3159.8	98	56	10	98	83	319	539	35.6	1.1	3278.4	#NULL!	10	98	96	289	500
A3	1	19	1	183	93	9	98	105	407	514	32.4	0.8	3082.5	9	98	104	397	528	34.2	0.9	3191.1	98.4	72.4	98	129	10	98	105	404	536	35.2	0.9	3254.4	99	68	10	98	98	355	502	30.9	0.9	2991.8	#NULL!	10	99	102	375	515
G4	1	18	1	172.5	65.9	7	99	102	256	473	27.4	1.1	2781.3	7	99	118	240	481	28.4	1.2	2838.1	98.6	94.4	100	145	7	98	113	210	459	25.8	1.2	2684.2	99	87	9	98	122	214	468	26.9	1.3	2746.3	#NULL!	7	98	125	284	469
M5	1	20	1	179	80.1	12	98	110	247	523	33.5	1.4	3152	13	98	108	251	545	36.4	1.4	3326.9	97.8	82	98	125	13	98	105	241	561	38.6	1.6	3458.6	98	82	14	99	105	237	564	39	1.6	3483.7	#NULL!	15	99	118	258	542
A6	1	18	2	182.5	81.5	12	98	87	270	490	29.4	1.1	2903.2	13	98	73	256	481	28.4	1.1	2838.1	96.2	73.2	96	118	13	98	102	328	506	31.4	1	3021.8	95	82	12	98	100	339	506	31.4	0.9	3021.8	#NULL!	11	97	93	267	493
L7	2	19	2	177	80.8	12	98	94	192	502	30.9	1.6	2991.8	11	98	80	168	475	27.7	1.6	2795.4	97.6	67.6	98	100	11	98	92	219	486	29	1.3	2874.1	98	68	10	98	98	226	514	32.4	1.4	3082.5	#NULL!	12	98	74	207	473
D8	2	18	2	174.5	100	10	97	92	278	442	24	0.9	2570.2	11	97	97	291	520	33.2	1.1	3228.7	96.4	63.2	97	110	12	98	78	298	512	32.1	1.1	3067.2	97	63	10	98	96	311	504	31.1	1	3006.7	#NULL!	11	98	97	251	519
J9	2	18	2	188.5	86	9	98	87	247	520	33.2	1.3	3128.7	9	98	96	257	534	35	1.4	3238.5	97.2	72.4	96	107	10	98	88	237	547	36.7	1.3	3343.1	98	64	10	99	96	266	547	36.7	1.4	3343.1	#NULL!	10	98	87	271	496
A10	2	20	1	177	69.7	11	98	110	227	149	26.2	1.1	2704.7	12	98	107	232	487	29.1	1.3	2881.3	97	83.8	97	129	12	98	115	236	490	29.4	1.3	2903.2	97	77	12	98	118	245	494	29.9	1.2	2932.4	#NULL!	11	98	107	220	486
H11	2	19	1	171	80	12	98	90	207	398	19.4	0.9	2295.1	12	98	90	196	415	21.1	1.1	2397.9	97.8	79.2	98	107	12	98	98	211	441	23.9	1.1	2563.6	98	73	12	99	99	237	463	26.3	1.1	2711.6	#NULL!	11	98	71	222	418
A12	3	18	1	181	70.9	8	98	118	269	479	28.1	1.1	2823.8	9	98	102	251	513	32.3	1.3	3074.9	96.2	77.6	98	75	8	99	118	245	528	34.2	1.4	3191.1	98	63	7	98	75	266	518	32.9	1.2	3113.2	#NULL!	8	98	110	246	493
C13	3	19	2	182	88.4	7	97	113	239	574	40.4	1.7	3568.4	7	97	98	197	528	34.2	1.7	3191.1	95.8	81	97	122	8	97	105	225	571	40	1.8	3542.8	97	74	9	97	102	209	541	35.9	1.7	3294.5	#NULL!	7	97	96	231	555
L14	3	21	2	180.5	83.7	7	97	87	209	546	36.6	1.8	3335	7	97	77	200	543	36.2	1.8	3310.7	96.8	68.4	99	110	8	96	66	204	555	37.8	1.9	3408.7	97	71	8	98	68	203	546	36.6	1.8	3335	#NULL!	7	97	77	195	539
L15	3	19	1	182	75.5	9	98	98	319	494	29.9	0.9	2932.4	10	98	105	319	521	33.3	1	3136.4	97.6	54.6	98	115	11	98	92	285	510	31.9	1.1	3052	98	50	11	99	100	319	514	32.4	1	3082.5	#NULL!	7	99	100	307	501
Z16	3	18	2	184.5	110.5	14	98	105	272	468	26.9	1	2746.3	15	96	100	266	463	26.3	1	2711.6	97.6	68	97	90	15	97	98	244	441	23.9	1	2563.6	98	63	16	96	105	261	466	26.6	1	2732.4	#NULL!	12	99	96	234	434
G17	3	18	2	187.5	88.3	7	98	105	288	552	37.4	1.3	3384	7	97	100	242	532	34.7	1.4	3222.6	96.4	68.6	98	132	7	98	96	248	525	33.8	1.4	3167.6	98	74	7	97	96	232	529	34.3	1.5	3198.9	#NULL!	7	97	99	345	540
H18	3	18	1	165.5	68	7	98	115	190	472	27.3	1.4	2774.3	7	98	113	179	470	27.1	1.5	2760.2	97.4	89	98	136	8	98	113	183	476	27.8	1.5	2802.5	97	86	8	98	97	180	459	25.8	1.4	2684.2	#NULL!	6	98	107	160	431
A19	3	21	1	165.5	56	10	98	94	152	415	21.1	1.4	2397.9	11	97	78	162	418	21.4	1.3	2416.5	97	66	98	113	11	99	90	172	454	25.3	1.5	2650.2	97	55	12	98	66	163	439	23.6	1.4	2550.5	#NULL!	8	99	63	174	415
[truncated: 254 more columns]
